# Supplementary material for: Perceptions and Experiences of Adolescents with Mental Disorders and Their Parents about Psychotropic Medications in Turkey: A Qualitative Study
Source: Int J Environ Res Public Health. 2022 Aug 4;19(15):9589. doi: 10.3390/ijerph19159589 (PMC9368300; doi:10.3390/ijerph19159589)
Supplement: Supplementary file 1 [file ijerph-19-09589-s001.zip]

Archive with 1 entries (1 files):
- ijerph-1813092-supplementary.pdf
